# Supplementary material for: The Promotion of Sustainable Diets in the Healthcare System and Implications for Health Professionals: A Scoping Review
Source: Nutrients. 2021 Feb 26;13(3):747. doi: 10.3390/nu13030747 (PMC7996772; doi:10.3390/nu13030747)
Supplement: Supplementary file 1 [file nutrients-13-00747-s001.zip]

Archive with 2 entries (1 files):
- nutrients-1110471-SI/
- nutrients-1110471-SI/Table S1.pdf
